# Supplementary material for: Environmental Assessment of Dryland and Irrigated Winter Wheat Cultivation under Compost Fertilization Strategies
Source: Plants (Basel). 2024 Feb 12;13(4):509. doi: 10.3390/plants13040509 (PMC10893302; doi:10.3390/plants13040509)
Supplement: Supplementary file 1 [file plants-13-00509-s001.zip]

Archive with 1 entries (1 files):
- plants-2854018-supplementary.pdf
